# Supplementary material for: Targeted UHPLC-MS Analysis Reveals Disparate Polyphenol Composition and Concentration in Muscadine Grape Supplements with Proportional Antioxidant Activity
Source: Antioxidants (Basel). 2022 Oct 27;11(11):2117. doi: 10.3390/antiox11112117 (PMC9686579; doi:10.3390/antiox11112117)
Supplement: Supplementary file 1 [file antioxidants-11-02117-s001.zip]

Archive with 2 entries (1 files):
- antioxidants-1920728-supplementary/
- antioxidants-1920728-supplementary/antioxidants-1920728-supplementary.pdf
